# Supplementary material for: A Japanese family with dystonia due to a pathogenic variant in SGCE
Source: Hum Genome Var. 2022 Aug 22;9:29. doi: 10.1038/s41439-022-00207-8 (PMC9395531; doi:10.1038/s41439-022-00207-8)
Supplement: Supplementary file 1 — Supplementary Table S1 [file 41439_2022_207_MOESM1_ESM.xlsx]

## Sheet: Table S1
	Table S1. Genes associated with DYTs.
	Genes	Nomenclature	Inheritance
	TOR1A	DYT1	AD
	TAF1	DYT3	X-linked
	TUBB4	DYT4	AD
	GCH1	DYT5a, DYT14	AD
	TH	DYT5b	AR
	SPR	DYT5b	AR
	THAP1	DYT6	AD
	MR1	DYT8	AD
	SLC2A1	DYT9	AD
	PRRT2	DYT10	AD
	SGCE	DYT11	AD
	ATP1A3	DYT12	AD
	PRKRA	DYT16	AR
	SLC2A1	DYT18	AD
	CIZ1	DYT23	AD
	ANO3	DYT24	AD
	GNAL	DYT25	AD
	ADCK3	Not Assigned	AR
	CNTNAP1	Not Assigned	AR
	CTNNB1	Not Assigned	AD?
	GNAO1	Not Assigned	AD
	HIBCH	Not Assigned	AR
	KCNB1	Not Assigned	AD?
	NUS1	Not Assigned	AD?
	RELN	Not Assigned	AD?
	SUCLG1	Not Assigned	AR
	Abbreviations: AD: autosomal dominat, AR: autosomal recessive
