# Supplementary material for: A Japanese family with dystonia due to a pathogenic variant in SGCE
Source: Hum Genome Var. 2022 Aug 22;9:29. doi: 10.1038/s41439-022-00207-8 (PMC9395531; doi:10.1038/s41439-022-00207-8)
Supplement: Supplementary file 2 — Supplementary Table S2 [file 41439_2022_207_MOESM2_ESM.xlsx]

## Sheet: Table S2
	Table S2. Primers for allele specific realitme qPCR
	Primer	Sequence	Product size
	SGCE_WT_Foward	AGACCGACCTGGATGGCTTC	248
	SGCE_Var_Foward	AGACCGACCTGGATGGCTTT
	SGCE_Reverse	CACTGGCCAACATTTCTTCT
	GAPDH_Foward	GTCTCCTCTGACTTCAACAGCG	131
	GAPDH_Reverse	ACCACCCTGTTGCTGTAGCCAA
	Positions corresponding to the variant site were underlined at the 3'-end of the forward primers. GAPDH was used as an internal control. Abbreviations: WT: wild type; Var: variant.
